# Supplementary material for: Transcriptome Sequencing from Diverse Human Populations Reveals Differentiated Regulatory Architecture
Source: PLoS Genet. 2014 Aug 14;10(8):e1004549. doi: 10.1371/journal.pgen.1004549 (PMC4133153; doi:10.1371/journal.pgen.1004549)
Supplement: Table S1 — Differentially spliced exons. Significant at the FDR<5% threshold. FC is fold change, CPM is counts per million, and LR is likelihood ratio. (XLSX) [file pgen.1004549.s020.xlsx]

## Sheet: de_exons.txt
Transcript	Exon number	Gene Symbol	Chromosome	Forward/Reverse	Exon length	GC content	logFC	logCPM	LR	PValue	FDR
uc001api.2	2	ENO1	chr1	r	129	0.581395	2.20056	34.1636	16.7702	4.22e-05	0.0444619
uc001apj.2	2	ENO1	chr1	r	129	0.581395	2.1987	34.16	16.7545	4.25e-05	0.0446098
uc001bhk.3	4	RPL11	chr1	f	131	0.572519	2.20939	35.3491	18.7943	1.46e-05	0.0275582
uc001bhl.3	4	RPL11	chr1	f	131	0.572519	2.21548	35.3635	18.8248	1.43e-05	0.0275582
uc001ctx.2	17	ZCCHC11	chr1	r	724	0.396409	-2.67414	29.1158	17.6488	2.66e-05	0.0334334
uc001cty.2	17	ZCCHC11	chr1	r	724	0.396409	-2.67414	29.1158	17.6487	2.66e-05	0.0334334
uc001cub.3	4	ZCCHC11	chr1	r	724	0.396409	-2.67414	29.1158	17.6487	2.66e-05	0.0334334
uc001doz.3	6	RPL5	chr1	f	109	0.385321	2.2638	32.7006	17.0282	3.68e-05	0.0421907
uc001dpa.3	6	RPL5	chr1	f	109	0.385321	2.26251	32.6985	17.0172	3.7e-05	0.0421907
uc001dpb.3	4	RPL5	chr1	f	109	0.385321	2.26122	32.6963	17.006	3.73e-05	0.0421907
uc001dyf.3	7	GSTM4	chr1	f	565	0.555752	1.95814	30.6924	17.4263	2.99e-05	0.0361486
uc001dyg.3	6	GSTM4	chr1	f	565	0.555752	1.95808	30.6923	17.4256	2.99e-05	0.0361486
uc001ets.3	4	PLEKHO1	chr1	f	832	0.59375	1.58766	34.2889	16.3736	5.2e-05	0.0473482
uc001ett.3	5	PLEKHO1	chr1	f	832	0.59375	1.58745	34.2886	16.371	5.21e-05	0.0473482
uc001etu.3	3	PLEKHO1	chr1	f	832	0.59375	1.58724	34.2882	16.3684	5.21e-05	0.0473482
uc001fki.3	0	RUSC1-AS1	chr1	r	1256	0.606688	1.70566	34.3363	18.7308	1.51e-05	0.0275582
uc001ghr.1	11	PRRC2C	chr1	f	639	0.425665	2.24319	33.5932	21.4314	3.67e-06	0.0151065
uc001gtw.4	8	ASPM	chr1	r	2238	0.363271	-2.29471	32.0813	16.8341	4.08e-05	0.0434586
uc001lrq.1	3	RPLP2	chr11	f	119	0.613445	2.49389	34.9198	22.9188	1.69e-06	0.00874413
uc001lsc.3	0	POLR2L	chr11	r	780	0.587179	1.71056	33.0346	16.6203	4.57e-05	0.0450535
uc001lui.3	10	LSP1	chr11	f	511	0.594912	2.02344	34.273	23.0881	1.55e-06	0.00874413
uc001luj.3	11	LSP1	chr11	f	511	0.594912	2.02271	34.2718	23.0783	1.56e-06	0.00874413
uc001luk.3	10	LSP1	chr11	f	511	0.594912	2.02197	34.2706	23.0686	1.56e-06	0.00874413
uc001lul.3	10	LSP1	chr11	f	511	0.594912	2.02124	34.2695	23.0589	1.57e-06	0.00874413
uc001lum.3	10	LSP1	chr11	f	511	0.594912	2.0205	34.2683	23.0492	1.58e-06	0.00874413
uc001mgs.4	4	RPL27A	chr11	f	4215	0.460735	1.85271	36.7517	18.3381	1.85e-05	0.0288993
uc001mgs.4	3	RPL27A	chr11	f	195	0.471795	2.34882	32.9401	20.7217	5.31e-06	0.0173936
uc001nuj.3	0	UBXN1	chr11	r	526	0.543726	1.69742	32.4711	18.6705	1.55e-05	0.0275582
uc001nuk.3	0	UBXN1	chr11	r	1353	0.487805	1.54042	34.4039	18.2731	1.91e-05	0.029101
uc001oab.1	4	CCDC88B	chr11	f	2355	0.560085	1.61063	34.7496	16.877	3.99e-05	0.0431696
uc001oup.1	0	UCP2	chr11	r	471	0.552017	2.00611	33.472	20.2052	6.96e-06	0.0192312
uc001qrh.4	19	USP5	chr12	f	668	0.588323	1.60534	32.288	16.2118	5.66e-05	0.0488151
uc001qri.4	19	USP5	chr12	f	668	0.588323	1.60534	32.288	16.212	5.66e-05	0.0488151
uc001qru.1	11	ENO2	chr12	f	986	0.502028	1.9252	34.7741	23.8352	1.05e-06	0.00780009
uc001qrv.1	10	ENO2	chr12	f	986	0.502028	1.92362	34.7724	23.8112	1.06e-06	0.00780009
uc001rch.4	0	H2AFJ	chr12	f	661	0.629349	1.65944	31.5268	16.6391	4.52e-05	0.0450535
uc001znr.4	0	NUSAP1	chr15	f	377	0.519894	-3.29843	27.9991	19.4767	1.02e-05	0.0216162
uc001zns.4	0	NUSAP1	chr15	f	377	0.519894	-3.29843	27.9991	19.4766	1.02e-05	0.0216162
uc001znt.4	0	NUSAP1	chr15	f	377	0.519894	-3.29843	27.9991	19.4765	1.02e-05	0.0216162
uc001znu.4	0	NUSAP1	chr15	f	377	0.519894	-3.29843	27.9991	19.4765	1.02e-05	0.0216162
uc001znv.4	0	NUSAP1	chr15	f	377	0.519894	-3.29843	27.9991	19.4764	1.02e-05	0.0216162
uc002anc.1	6	SNX22	chr15	f	3115	0.535474	1.72334	37.6368	16.6844	4.41e-05	0.0447471
uc002and.3	2	PPIB	chr15	r	114	0.464912	2.16902	31.9483	16.323	5.34e-05	0.0475717
uc002asd.1	2	RPLP1	chr15	f	138	0.615942	2.55843	32.6873	22.3351	2.29e-06	0.0104243
uc002ase.1	1	RPLP1	chr15	f	138	0.615942	2.55737	32.6856	22.3253	2.3e-06	0.0104243
uc002crm.3	2	TCEB2	chr16	r	126	0.626984	2.80134	30.4195	18.7269	1.51e-05	0.0275582
uc002crm.3	1	TCEB2	chr16	r	129	0.604651	3.44515	29.9069	23.2254	1.44e-06	0.00874413
uc002crn.3	0	TCEB2	chr16	r	709	0.57969	2.57364	31.827	27.9699	1.23e-07	0.00174863
uc002crn.3	1	TCEB2	chr16	r	126	0.626984	2.8009	30.4193	18.7227	1.51e-05	0.0275582
uc002dsq.1	0	LOC606724	chr16	f	591	0.593909	2.06248	31.9177	16.9475	3.84e-05	0.0427572
uc002dww.3	10	CORO1A	chr16	f	237	0.582278	2.02996	32.5817	17.0211	3.7e-05	0.0421907
uc002dwx.3	9	CORO1A	chr16	f	237	0.582278	2.02884	32.5806	17.0077	3.72e-05	0.0421907
uc002dwz.1	0	LOC606724	chr16	f	591	0.593909	2.03645	33.7932	21.4268	3.68e-06	0.0151065
uc002fnm.2	5	RPL13	chr16	f	3966	0.54589	1.79216	38.537	18.5207	1.68e-05	0.0276944
uc002fnn.2	4	RPL13	chr16	f	3966	0.54589	1.79069	38.535	18.4974	1.7e-05	0.0276944
uc002fno.2	4	RPL13	chr16	f	3966	0.54589	1.78995	38.534	18.4858	1.71e-05	0.0276944
uc002fno.2	2	RPL13	chr16	f	107	0.607477	2.05451	34.2658	16.2634	5.51e-05	0.0487824
uc002fwi.3	0	P2RX5	chr17	r	670	0.526866	2.21599	31.8833	20.2087	6.94e-06	0.0192312
uc002fwj.3	0	P2RX5	chr17	r	670	0.526866	2.21587	31.8832	20.207	6.95e-06	0.0192312
uc002fwk.3	0	P2RX5	chr17	r	670	0.526866	2.2161	31.8833	20.2105	6.94e-06	0.0192312
uc002fwl.3	0	P2RX5	chr17	r	670	0.526866	2.21575	31.8832	20.2058	6.95e-06	0.0192312
uc002fzy.3	1	RNF167	chr17	f	685	0.564964	1.52818	33.0989	16.6897	4.4e-05	0.0447471
uc002gaa.3	0	PFN1	chr17	r	366	0.502732	1.64849	35.3641	17.7065	2.58e-05	0.0334334
uc002gqs.1	0	TNFRSF13B	chr17	r	734	0.603542	2.17979	34.788	21.0468	4.48e-06	0.0156645
uc002gqt.1	0	TNFRSF13B	chr17	r	734	0.603542	2.1792	34.787	21.0439	4.49e-06	0.0156645
uc002gwa.1	10	ALDH3A2	chr17	f	2058	0.421283	-2.11976	31.7477	18.739	1.5e-05	0.0275582
uc002gwb.1	9	ALDH3A2	chr17	f	2058	0.421283	-2.11976	31.7477	18.739	1.5e-05	0.0275582
uc002gwd.1	6	ALDH3A2	chr17	f	2058	0.421283	-2.11976	31.7477	18.7383	1.5e-05	0.0275582
uc002hqr.3	4	PSMB3	chr17	f	115	0.530435	2.25071	31.0525	17.7696	2.49e-05	0.0334334
uc002jcb.3	10	PSMC5	chr17	f	107	0.560748	2.04022	30.5365	16.9176	3.9e-05	0.0427572
uc002jcd.3	10	PSMC5	chr17	f	107	0.560748	2.03979	30.5362	16.9113	3.92e-05	0.0427572
uc002mcv.3	1	RPL36	chr19	f	115	0.66087	1.87798	33.9651	16.3399	5.29e-05	0.0473482
uc002mhm.2	0	FCER2	chr19	r	694	0.621037	2.31384	35.8567	16.5954	4.63e-05	0.0450535
uc002mhn.3	0	FCER2	chr19	r	694	0.621037	2.31637	35.8596	16.6076	4.6e-05	0.0450535
uc002ngl.3	1	BST2	chr19	r	165	0.6	2.02763	31.7691	16.9301	3.88e-05	0.0427572
uc002ngl.3	0	BST2	chr19	r	401	0.583541	2.24821	33.4853	24.4982	7.44e-07	0.00780009
uc002njr.3	3	UBA52	chr19	f	123	0.560976	2.12257	32.8736	18.6924	1.54e-05	0.0275582
uc002njs.3	3	UBA52	chr19	f	123	0.560976	2.12207	32.872	18.6875	1.54e-05	0.0275582
uc002nzb.4	11	CD22	chr19	f	816	0.551471	1.53711	34.9474	17.6468	2.66e-05	0.0334334
uc002oav.3	2	COX6B1	chr19	f	121	0.545455	2.22539	31.8288	16.5131	4.83e-05	0.045914
uc002pnc.3	8	CD37	chr19	f	374	0.572193	1.84953	33.3521	18.4806	1.72e-05	0.0276944
uc002pnd.3	7	CD37	chr19	f	374	0.572193	1.84888	33.3511	18.4729	1.72e-05	0.0276944
uc002pne.3	7	CD37	chr19	f	374	0.572193	1.84824	33.3501	18.4652	1.73e-05	0.0276944
uc002qdx.3	4	RPS9	chr19	f	270	0.588889	1.97585	34.3759	18.3526	1.84e-05	0.0288993
uc002qdy.3	3	RPS9	chr19	f	270	0.588889	1.97368	34.3729	18.3276	1.86e-05	0.0288993
uc002qea.3	3	RPS9	chr19	f	270	0.588889	1.9715	34.3699	18.3022	1.88e-05	0.0290753
uc002qeb.3	2	RPS9	chr19	f	1392	0.573276	1.91652	37.1718	19.8652	8.31e-06	0.0216162
uc002qec.3	4	RPS9	chr19	f	270	0.588889	1.96932	34.3669	18.2765	1.91e-05	0.029101
uc002qgj.3	15	LILRB1	chr19	f	842	0.491686	1.87295	33.2224	23.858	1.04e-06	0.00780009
uc002qgk.3	14	LILRB1	chr19	f	842	0.491686	1.87241	33.2221	23.8476	1.04e-06	0.00780009
uc002qgl.3	14	LILRB1	chr19	f	842	0.491686	1.87268	33.2223	23.8527	1.04e-06	0.00780009
uc002qgm.3	14	LILRB1	chr19	f	842	0.491686	1.87213	33.222	23.8426	1.05e-06	0.00780009
uc002qkv.3	3	RPL28	chr19	f	139	0.618705	1.97372	35.1561	16.3806	5.18e-05	0.0473482
uc002sow.1	1	TMSB10	chr2	f	135	0.503704	2.11694	34.4459	17.1524	3.45e-05	0.040348
uc002sow.1	0	TMSB10	chr2	f	100	0.64	2.80329	32.9171	23.6561	1.15e-06	0.00817284
uc002ubb.4	28	LY75-CD302	chr2	r	190	0.4	-4.03525	27.0084	16.3439	5.28e-05	0.0473482
uc002ubc.4	24	LY75	chr2	r	190	0.4	-4.03525	27.0084	16.3437	5.28e-05	0.0473482
uc002vgf.3	2	RPL37A	chr2	f	103	0.524272	2.22052	35.255	18.7836	1.46e-05	0.0275582
uc002vhd.3	9	ARPC2	chr2	f	121	0.487603	1.97959	31.7172	16.6002	4.61e-05	0.0450535
uc002vhe.3	8	ARPC2	chr2	f	121	0.487603	1.97901	31.7163	16.5919	4.63e-05	0.0450535
uc002vhf.3	5	ARPC2	chr2	f	121	0.487603	1.97843	31.7154	16.5836	4.66e-05	0.0450535
uc002wid.3	7	ITPA	chr20	f	515	0.563107	1.57791	31.8827	18.0124	2.19e-05	0.0324769
uc002wie.3	7	ITPA	chr20	f	515	0.563107	1.57802	31.8828	18.0143	2.19e-05	0.0324769
uc002wif.3	6	ITPA	chr20	f	515	0.563107	1.5778	31.8827	18.0105	2.2e-05	0.0324769
uc002yzh.3	18	MX1	chr21	f	707	0.550212	1.86207	35.4434	21.0576	4.46e-06	0.0156645
uc002yzi.3	16	MX1	chr21	f	707	0.550212	1.86154	35.442	21.0519	4.47e-06	0.0156645
uc002zay.2	0	TMPRSS3	chr21	r	913	0.502738	4.44972	30.9952	19.6955	9.08e-06	0.0216162
uc002zaz.2	0	TMPRSS3	chr21	r	913	0.502738	4.44951	30.9951	19.6943	9.09e-06	0.0216162
uc002zba.2	0	TMPRSS3	chr21	r	913	0.502738	4.4493	30.995	19.693	9.09e-06	0.0216162
uc002zbb.2	0	TMPRSS3	chr21	r	913	0.502738	4.44909	30.9949	19.6917	9.1e-06	0.0216162
uc002zbc.2	0	TMPRSS3	chr21	r	913	0.502738	4.44888	30.9948	19.6905	9.11e-06	0.0216162
uc002zdr.3	1	CSTB	chr21	r	122	0.483607	2.33873	31.0282	22.8145	1.78e-06	0.00874413
uc002zdr.3	0	CSTB	chr21	r	401	0.448878	1.99925	32.5946	21.9738	2.76e-06	0.0122366
uc003atn.3	1	LGALS1	chr22	f	100	0.59	2.27398	32.7469	17.236	3.3e-05	0.0397026
uc003bsz.2	5	ARPC4	chr3	f	916	0.562227	1.7895	35.3569	18.6126	1.6e-05	0.0275582
uc003bta.2	5	ARPC4	chr3	f	916	0.562227	1.78989	35.3576	18.6174	1.6e-05	0.0275582
uc003btb.2	5	ARPC4	chr3	f	916	0.562227	1.79028	35.3584	18.6222	1.59e-05	0.0275582
uc003cqs.3	18	SETD2	chr3	r	4387	0.398678	-2.41061	33.4088	16.1673	5.8e-05	0.0495742
uc003cqv.3	19	SETD2	chr3	r	4387	0.398678	-2.41061	33.4088	16.1673	5.8e-05	0.0495742
uc003ezh.3	1	MBNL1	chr3	f	983	0.423194	-2.63923	30.9023	17.6283	2.69e-05	0.0334334
uc003ezi.3	1	MBNL1	chr3	f	983	0.423194	-2.63923	30.9023	17.6283	2.69e-05	0.0334334
uc003ezk.1	1	MBNL1	chr3	f	983	0.423194	-2.63923	30.9023	17.6282	2.69e-05	0.0334334
uc003ezl.3	0	MBNL1	chr3	f	983	0.423194	-2.63923	30.9023	17.6288	2.68e-05	0.0334334
uc003ezm.3	0	MBNL1	chr3	f	983	0.423194	-2.63923	30.9023	17.6285	2.69e-05	0.0334334
uc003ezn.3	0	MBNL1	chr3	f	983	0.423194	-2.63923	30.9023	17.629	2.68e-05	0.0334334
uc003ezo.3	0	MBNL1	chr3	f	983	0.423194	-2.63923	30.9023	17.629	2.68e-05	0.0334334
uc003ezp.3	0	MBNL1	chr3	f	983	0.423194	-2.63923	30.9023	17.6289	2.68e-05	0.0334334
uc003fvz.4	16	TFRC	chr3	r	222	0.432432	-3.38455	28.2668	16.8324	4.08e-05	0.0434586
uc003fwa.4	16	TFRC	chr3	r	222	0.432432	-3.38455	28.2668	16.8324	4.08e-05	0.0434586
uc003lei.3	1	MZB1	chr5	r	131	0.625954	2.38681	31.43	16.7082	4.36e-05	0.0447471
uc003lei.3	0	MZB1	chr5	r	374	0.593583	2.41604	33.4373	22.78	1.82e-06	0.00874413
uc003lej.3	0	MZB1	chr5	r	374	0.593583	2.41194	33.4334	22.7464	1.85e-06	0.00874413
uc003lej.3	1	MZB1	chr5	r	131	0.625954	2.38447	31.4278	16.6883	4.41e-05	0.0447471
uc003mge.3	0	LMAN2	chr5	r	705	0.582979	1.58679	33.0394	16.1438	5.87e-05	0.0497917
uc003mvb.3	0	TUBB2A	chr6	r	1276	0.586991	3.46232	34.4122	23.0893	1.55e-06	0.00874413
uc003mvc.3	0	TUBB2A	chr6	r	1276	0.586991	3.46191	34.4118	23.0887	1.55e-06	0.00874413
uc003mvg.3	0	TUBB2B	chr6	r	1571	0.555697	3.68814	35.1547	21.9375	2.82e-06	0.0122366
uc003obo.1	1	HLA-DRB6	chr6	r	290	0.62069	4.08776	30.5832	19.6659	9.22e-06	0.0216162
uc003obp.4	0	HLA-DRB1	chr6	r	355	0.473239	3.6627	32.0178	16.9258	3.89e-05	0.0427572
uc003obp.4	2	HLA-DRB1	chr6	r	131	0.580153	2.50066	31.5952	18.8493	1.41e-05	0.0275582
uc003obp.4	3	HLA-DRB1	chr6	r	302	0.543046	2.207	32.4436	19.6482	9.31e-06	0.0216162
uc003obp.4	4	HLA-DRB1	chr6	r	290	0.62069	4.08593	30.5819	19.6566	9.27e-06	0.0216162
uc003obr.3	3	HLA-DQA1	chr6	f	195	0.548718	6.99476	31.8492	26.7819	2.28e-07	0.00270594
uc003obr.3	0	HLA-DQA1	chr6	f	155	0.548387	7.75308	29.8685	20.354	6.44e-06	0.0192312
uc003obs.3	0	HLA-DQA1	chr6	f	155	0.548387	7.7525	29.868	20.3529	6.44e-06	0.0192312
uc003obs.3	4	HLA-DQA1	chr6	f	195	0.548718	6.99276	31.8475	26.7775	2.28e-07	0.00270594
uc003obt.1	0	HLA-DQA1	chr6	f	155	0.548387	7.75193	29.8676	20.3518	6.44e-06	0.0192312
uc003obu.3	0	HLA-DQA1	chr6	f	195	0.548718	6.99075	31.8458	26.773	2.29e-07	0.00270594
uc003obw.3	0	HLA-DQB1	chr6	r	806	0.440447	7.61806	33.7695	31.2925	2.22e-08	0.000493413
uc003obw.3	1	HLA-DQB1	chr6	r	131	0.557252	6.44298	29.9448	28.1277	1.14e-07	0.00174863
uc003obw.3	2	HLA-DQB1	chr6	r	302	0.582781	5.81473	31.0833	31.211	2.31e-08	0.000493413
uc003obw.3	3	HLA-DQB1	chr6	r	290	0.617241	6.2942	30.5209	17.7726	2.49e-05	0.0334334
uc003ocs.2	4	HLA-DPA1	chr6	r	227	0.537445	-2.36054	31.5499	16.539	4.77e-05	0.0454954
uc003upz.3	8	ARPC1B	chr7	f	111	0.594595	2.0321	31.6189	16.4111	5.1e-05	0.0473482
uc003wtw.2	0	FAM167A	chr8	r	3193	0.501723	-3.42372	33.1531	32.0343	1.51e-08	0.000493413
uc003xfn.2	35	PTK2B	chr8	f	1118	0.550984	1.55664	35.4688	16.2286	5.61e-05	0.0488151
uc003xfp.2	30	PTK2B	chr8	f	1118	0.550984	1.55628	35.4677	16.2243	5.63e-05	0.0488151
uc003xfq.2	29	PTK2B	chr8	f	1118	0.550984	1.55609	35.4672	16.2221	5.63e-05	0.0488151
uc003zeb.3	1	RPL8	chr8	r	136	0.551471	2.03758	35.0006	17.2079	3.35e-05	0.0400683
uc003zeb.3	0	RPL8	chr8	r	214	0.588785	2.00007	35.2204	16.9115	3.92e-05	0.0427572
uc003zec.3	0	RPL8	chr8	r	214	0.588785	1.98923	35.2092	16.8118	4.13e-05	0.0437131
uc003zec.3	1	RPL8	chr8	r	136	0.551471	2.03165	34.9909	17.1547	3.45e-05	0.040348
uc004bft.3	7	UGCG	chr9	f	210	0.404762	-3.58153	26.7214	16.8737	4e-05	0.0431696
uc004boy.1	2	RPL35	chr9	r	157	0.592357	1.85644	34.4832	16.1505	5.85e-05	0.0497917
uc004cjt.1	1	EDF1	chr9	r	114	0.517544	2.21585	31.9445	19.4981	1.01e-05	0.0216162
uc004dfg.3	16	DDX3X	chrX	f	296	0.439189	-2.72998	29.6006	17.8392	2.4e-05	0.0334334
uc004fit.1	0	IDH3G	chrX	r	703	0.634424	1.72489	32.1232	16.4608	4.97e-05	0.0467197
uc009vze.1	12	ZCCHC11	chr1	r	724	0.396409	-2.67414	29.1158	17.649	2.66e-05	0.0334334
uc009vzf.1	8	ZCCHC11	chr1	r	724	0.396409	-2.67414	29.1158	17.6491	2.66e-05	0.0334334
uc009wfj.3	5	GSTM4	chr1	f	565	0.555752	1.95802	30.6923	17.425	2.99e-05	0.0361486
uc009wwn.1	0	SNORD76	chr1	r	101	0.405941	-4.16964	25.8977	17.1856	3.39e-05	0.0401805
uc009zfi.1	11	ENO2	chr12	f	986	0.502028	1.92467	34.7736	23.8267	1.05e-06	0.00780009
uc010bce.3	0	NUSAP1	chr15	f	377	0.519894	-3.29843	27.9991	19.4766	1.02e-05	0.0216162
uc010bgx.1	0	PPIB	chr15	r	944	0.53072	1.68199	34.2993	16.55	4.74e-05	0.0454362
uc010bzq.3	11	CORO1A	chr16	f	237	0.582278	2.03108	32.5829	17.0344	3.67e-05	0.0421907
uc010cqr.1	10	ALDH3A2	chr17	f	2058	0.421283	-2.11976	31.7477	18.7386	1.5e-05	0.0275582
uc010ddy.3	9	PSMC5	chr17	f	107	0.560748	2.04001	30.5364	16.9145	3.91e-05	0.0427572
uc010edt.3	13	CD22	chr19	f	816	0.551471	1.53801	34.9496	17.662	2.64e-05	0.0334334
uc010edu.3	12	CD22	chr19	f	816	0.551471	1.53771	34.9489	17.657	2.65e-05	0.0334334
uc010edv.3	12	CD22	chr19	f	816	0.551471	1.53741	34.9482	17.6519	2.65e-05	0.0334334
uc010edx.3	10	CD22	chr19	f	816	0.551471	1.5365	34.946	17.6365	2.67e-05	0.0334334
uc010erq.3	12	LILRB1	chr19	f	842	0.491686	1.87186	33.2219	23.8372	1.05e-06	0.00780009
uc010err.3	12	LILRB1	chr19	f	842	0.491686	1.87159	33.2218	23.8323	1.05e-06	0.00780009
uc010fos.3	27	LY75-CD302	chr2	r	190	0.4	-4.03525	27.0084	16.3438	5.28e-05	0.0473482
uc010fot.2	2	LY75	chr2	r	190	0.4	-4.03525	27.0084	16.3438	5.28e-05	0.0473482
uc010goq.3	14	MX1	chr21	f	707	0.550212	1.861	35.4406	21.0462	4.48e-06	0.0156645
uc010jfd.3	0	MZB1	chr5	r	374	0.593583	2.41467	33.436	22.7688	1.83e-06	0.00874413
uc010jfd.3	1	MZB1	chr5	r	131	0.625954	2.38603	31.4293	16.7016	4.37e-05	0.0447471
uc010jfe.3	0	MZB1	chr5	r	374	0.593583	2.41331	33.4347	22.7576	1.84e-06	0.00874413
uc010jfe.3	1	MZB1	chr5	r	131	0.625954	2.38525	31.4285	16.6949	4.39e-05	0.0447471
uc010juc.2	0	HLA-DQB1	chr6	r	806	0.440447	7.62132	33.7718	31.3012	2.21e-08	0.000493413
uc010juc.2	1	HLA-DQB1	chr6	r	131	0.557252	6.44387	29.9455	28.131	1.13e-07	0.00174863
uc010juc.2	3	HLA-DQB1	chr6	r	297	0.619529	6.29472	30.5421	17.8114	2.44e-05	0.0334334
uc010juc.2	2	HLA-DQB1	chr6	r	302	0.582781	5.81686	31.0849	31.2171	2.31e-08	0.000493413
uc010lry.1	0	FAM167A	chr8	r	3193	0.501723	-3.42372	33.1531	32.0369	1.51e-08	0.000493413
uc010pmg.2	11	PRRC2C	chr1	f	639	0.425665	2.24189	33.5922	21.4194	3.69e-06	0.0151065
uc010rme.1	0	UBXN1	chr11	r	1040	0.489423	1.52217	33.7729	17.5281	2.83e-05	0.03502
uc010sfq.1	9	ENO2	chr12	f	986	0.502028	1.92414	34.773	23.819	1.06e-06	0.00780009
uc010ucw.2	0	NUSAP1	chr15	f	377	0.519894	-3.29843	27.9991	19.4765	1.02e-05	0.0216162
uc010vpj.2	6	RPL13	chr16	f	3966	0.54589	1.79289	38.538	18.531	1.67e-05	0.0276944
uc010vrx.2	0	P2RX5	chr17	r	670	0.526866	2.21622	31.8834	20.2125	6.93e-06	0.0192312
uc010xjt.2	0	FCER2	chr19	r	694	0.621037	2.3113	35.8538	16.5832	4.66e-05	0.0450535
uc010xst.2	13	CD22	chr19	f	816	0.551471	1.5368	34.9467	17.6418	2.67e-05	0.0334334
uc010xuh.2	6	EIF3K	chr19	f	513	0.578947	1.87653	32.5258	20.2915	6.65e-06	0.0192312
uc010xzs.1	0	RPL18	chr19	r	863	0.595597	1.90932	37.0907	17.518	2.85e-05	0.03502
uc010yga.2	3	RPL28	chr19	f	139	0.618705	1.98007	35.1697	16.4424	5.02e-05	0.0468233
uc011dhu.1	0	TUBB2A	chr6	f	1072	0.633396	3.77533	34.2683	22.9553	1.66e-06	0.00874413
uc011dqb.1	1	HLA-DRB1	chr6	r	302	0.543046	2.20575	32.4426	19.6349	9.37e-06	0.0216162
uc011dqb.1	0	HLA-DRB1	chr6	r	299	0.511706	3.67333	31.968	16.6036	4.61e-05	0.0450535
uc011dqc.1	3	HLA-DRB1	chr6	r	290	0.62069	4.08409	30.5806	19.6473	9.31e-06	0.0216162
uc011dqc.1	2	HLA-DRB1	chr6	r	302	0.543046	2.20449	32.4416	19.6215	9.44e-06	0.0216162
uc011dqc.1	1	HLA-DRB1	chr6	r	131	0.580153	2.49909	31.594	18.8344	1.43e-05	0.0275582
uc011dqd.2	0	HLA-DQB1	chr6	r	806	0.440447	7.61642	33.7683	31.2881	2.22e-08	0.000493413
uc011dqd.2	2	HLA-DQB1	chr6	r	290	0.617241	6.29296	30.52	17.7694	2.49e-05	0.0334334
uc011dqd.2	1	HLA-DQB1	chr6	r	302	0.582781	5.81367	31.0825	31.2082	2.32e-08	0.000493413
uc011dqe.2	0	HLA-DQB1	chr6	r	619	0.518578	5.67051	32.1022	30.1063	4.09e-08	0.000791481
uc011dqe.2	1	HLA-DQB1	chr6	r	290	0.617241	6.29172	30.5191	17.7663	2.5e-05	0.0334334
uc021oyc.1	0	PLEKHO1	chr1	f	1120	0.578571	1.56871	34.8169	16.2596	5.52e-05	0.0487824
uc021ser.1	57	abParts	chr14	r	338	0.597633	4.21928	36.904	19.1417	1.21e-05	0.0248408
uc021ser.1	56	abParts	chr14	r	414	0.644928	4.4838	37.109	20.225	6.88e-06	0.0192312
uc021ser.1	55	abParts	chr14	r	136	0.610294	4.2386	33.5198	20.3038	6.61e-06	0.0192312
uc021ser.1	58	abParts	chr14	r	356	0.632022	3.9376	36.7712	16.7309	4.31e-05	0.0447471
uc021ser.1	52	abParts	chr14	r	126	0.674603	4.20329	33.074	19.437	1.04e-05	0.0216162
uc021ske.1	0	MIR1282	chr15	r	121	0.53719	2.04756	33.0939	18.4824	1.71e-05	0.0276944
uc021sow.1	0	SNX22	chr15	f	2409	0.537983	1.8511	37.388	18.6328	1.58e-05	0.0275582
uc021tmt.1	5	RPL13	chr16	f	3966	0.54589	1.79142	38.536	18.5091	1.69e-05	0.0276944
uc021unx.1	0	FCER2	chr19	r	694	0.621037	2.31889	35.8625	16.6199	4.57e-05	0.0450535
uc021uqs.1	0	DL491652	chr19	f	123	0.552846	2.24216	33.8368	21.1094	4.34e-06	0.0156645
uc021uqv.1	4	NDUFA13	chr19	f	130	0.646154	2.27091	31.0269	16.4765	4.93e-05	0.0466018
uc021uwv.1	0	RPL18	chr19	r	800	0.56375	1.75567	36.5308	16.4549	4.98e-05	0.0467197
uc021wps.1	2	APOBEC3H	chr22	f	288	0.565972	-3.01894	27.7244	19.4261	1.05e-05	0.0216162
uc021wpt.1	5	APOBEC3H	chr22	f	399	0.453634	-2.37732	28.77	20.7615	5.2e-06	0.0173095
uc021wpt.1	3	APOBEC3H	chr22	f	145	0.475862	-3.26499	26.4353	21.2802	3.97e-06	0.0153634
uc021wpt.1	2	APOBEC3H	chr22	f	288	0.565972	-3.01894	27.7244	19.4259	1.05e-05	0.0216162
uc021wpu.1	4	APOBEC3H	chr22	f	399	0.453634	-2.37732	28.77	20.7607	5.2e-06	0.0173095
uc021wpu.1	3	APOBEC3H	chr22	f	145	0.475862	-3.26499	26.4353	21.2799	3.97e-06	0.0153634
uc021wpu.1	2	APOBEC3H	chr22	f	288	0.565972	-3.01894	27.7244	19.4258	1.05e-05	0.0216162
uc021wpv.1	2	APOBEC3H	chr22	f	288	0.565972	-3.01894	27.7244	19.4257	1.05e-05	0.0216162
uc021wpv.1	3	APOBEC3H	chr22	f	145	0.475862	-3.26499	26.4353	21.2795	3.97e-06	0.0153634
uc021wpv.1	4	APOBEC3H	chr22	f	396	0.45202	-2.3817	28.755	20.7677	5.18e-06	0.0173095
uc021wsu.1	5	ARPC4	chr3	f	916	0.562227	1.78911	35.3561	18.6082	1.61e-05	0.0275582
uc021wxw.1	0	GPX1	chr3	r	592	0.587838	1.7857	34.6763	18.3617	1.83e-05	0.0288993
uc021wxx.1	0	GPX1	chr3	r	1203	0.623441	1.8138	35.8338	18.0839	2.11e-05	0.0319124
uc021yvy.1	0	HLA-DQA1	chr6	f	953	0.419727	7.91399	34.5697	17.1813	3.4e-05	0.0401805
uc021yvz.1	2	HLA-DQB1	chr6	r	130	0.553846	6.43816	29.9405	28.0951	1.15e-07	0.00174863
uc021yvz.1	0	HLA-DQB1	chr6	r	806	0.440447	7.61969	33.7706	31.2968	2.21e-08	0.000493413
uc021yvz.1	4	HLA-DQB1	chr6	r	290	0.617241	6.29544	30.5218	17.7758	2.49e-05	0.0334334
uc021yvz.1	3	HLA-DQB1	chr6	r	302	0.582781	5.81579	31.0841	31.214	2.31e-08	0.000493413
uc021ywg.1	4	HLA-DPA1	chr6	r	219	0.534247	-2.36864	31.5182	16.5637	4.7e-05	0.0453116
uc022ate.1	31	PTK2B	chr8	f	1118	0.550984	1.55646	35.4682	16.2266	5.62e-05	0.0488151
uc022bpv.1	1	EDF1	chr9	r	114	0.517544	2.21529	31.9435	19.4903	1.01e-05	0.0216162
