# Supplementary material for: Transcriptome Sequencing from Diverse Human Populations Reveals Differentiated Regulatory Architecture
Source: PLoS Genet. 2014 Aug 14;10(8):e1004549. doi: 10.1371/journal.pgen.1004549 (PMC4133153; doi:10.1371/journal.pgen.1004549)
Supplement: Table S2 — Differentially spliced transcripts. Significant at the FDR<5% threshold. FC is fold change, CPM is counts per million, and LR is likelihood ratio. (XLSX) [file pgen.1004549.s021.xlsx]

## Sheet: Sheet1
Transcript ID	Gene symbol	Length	GC content	log FC	log CPM	LR	p-value	FDR
uc001dbs.2	RAVER2	4361	0.424	6.09	36.66	24.15	8.9e-07	0.019
uc002fgu.3	SDR42E1	2775	0.459	3.96	34.76	22.53	2.07e-06	0.019
uc011mzd.1	PLXNB3	6309	0.633	5.79	35.34	22.44	2.17e-06	0.019
uc004fii.2	PLXNB3	7350	0.642	5.8	35.49	22.26	2.38e-06	0.019
uc010nuk.2	PLXNB3	7516	0.644	5.8	35.52	22.26	2.39e-06	0.019
uc011mrh.1	DRP2	6835	0.507	6.77	37.18	22.18	2.48e-06	0.019
uc004egz.2	DRP2	7118	0.506	6.72	37.27	21.7	3.19e-06	0.019
uc004adg.1	AK126080	3223	0.345	6.05	34.33	21.52	3.5e-06	0.019
uc010phy.2	FCRL4	3121	0.432	5.08	35.44	21.48	3.58e-06	0.019
uc004cxj.3	GRPR	2681	0.445	5.45	34.85	21.44	3.65e-06	0.019
uc001xjn.1	PLEKHH1	6248	0.5	5.77	36.84	21.33	3.86e-06	0.019
uc003vkn.3	IQUB	3514	0.393	6.24	35.92	21.25	4.03e-06	0.019
uc001fqw.3	FCRL4	3459	0.431	5	35.65	20.94	4.74e-06	0.021
uc001gye.3	SYT2	7613	0.519	6.08	37.25	20.39	6.31e-06	0.026
uc004adr.1	AK126080	3223	0.343	5.99	34.25	19.84	8.42e-06	0.032
uc003wwq.3	SGCZ	2178	0.437	4.03	34.62	19.48	1.02e-05	0.037
uc002unb.2	TTN	17305	0.423	6	39.83	19.12	1.23e-05	0.038
uc003yus.1	ZFAT-AS1	939	0.468	5.81	31.06	19.06	1.27e-05	0.038
uc010yfh.2	LILRA1	1794	0.529	5.56	33.09	18.97	1.33e-05	0.038
uc002kut.4	LAMA3	5449	0.469	4.74	36.27	18.84	1.42e-05	0.038
uc021ort.1	LOC100506343	1976	0.493	5.53	33.61	18.79	1.46e-05	0.038
uc002kus.4	LAMA3	5617	0.47	4.72	36.31	18.65	1.57e-05	0.038
uc010opb.2	RAVER2	3505	0.389	4.97	35.19	18.6	1.62e-05	0.038
uc001ebq.1	LOC100506343	2131	0.492	5.54	33.84	18.5	1.7e-05	0.038
uc004fik.3	SRPK3	4539	0.607	4.37	34.99	18.49	1.7e-05	0.038
uc002ssw.4	THNSL2	2165	0.576	7.47	32.63	18.43	1.76e-05	0.038
uc011lwk.2	C9orf152	2656	0.487	5.65	34.43	18.25	1.94e-05	0.038
uc001izn.3	LOC100129055	2775	0.387	6.07	34.96	18.16	2.03e-05	0.038
uc010fhe.3	THNSL2	1756	0.577	7.48	32.31	18.15	2.04e-05	0.038
uc021vkr.1	THNSL2	1981	0.56	7.52	32.56	18.1	2.1e-05	0.038
uc003gwm.3	BEND4	8779	0.442	4.31	38.71	18.06	2.14e-05	0.038
uc003yds.3	BC038731	1486	0.406	6.16	33.36	18.06	2.14e-05	0.038
uc003gwn.3	BEND4	8850	0.443	4.31	38.72	18.04	2.17e-05	0.038
uc002twa.3	ZEB2	2568	0.435	5.07	34.83	17.94	2.28e-05	0.038
uc002sta.4	THNSL2	1561	0.584	7.41	32.05	17.6	2.73e-05	0.044
uc001dbt.2	RAVER2	4006	0.397	4.88	35.55	17.56	2.78e-05	0.044
uc003rto.3	ZNRD1-AS1	3299	0.386	4.88	35.77	17.46	2.93e-05	0.045
uc003vfa.3	NRCAM	3236	0.348	4.08	34.4	17.44	2.96e-05	0.045
uc002yan.3	ZNF831	9403	0.522	4.69	38.27	17.36	3.09e-05	0.045
uc010xon.2	CYP4F3	2331	0.467	4.71	34.08	17.29	3.21e-05	0.046
uc010ouu.1	VAV3	3213	0.415	6.41	35.07	17.12	3.51e-05	0.049
uc011asi.2	CHL1	7313	0.38	4.81	38.48	17.05	3.64e-05	0.049
uc001wze.3	FRMD6	4472	0.402	5.19	37.03	17.03	3.67e-05	0.049
uc002zpx.1	SEPT5-GP1BB	4671	0.673	3.8	33.82	16.99	3.76e-05	0.049
